# Supplementary material for: USP32 promotes temporomandibular joint osteoarthritis by modulating PKM2 stability and glycolytic metabolism in chondrocytes
Source: Cell Death Dis. 2025 Nov 3;16(1):781. doi: 10.1038/s41419-025-08053-6 (PMC12583448; doi:10.1038/s41419-025-08053-6)
Supplement: Supplementary file 10 — Supplementary Table 1 [file 41419_2025_8053_MOESM10_ESM.xlsx]

## Sheet: Sheet1
Table 1 FPKM of TOP 8 DEGs in sham and UAC groups
gene_name	Sham_1	Sham_2	Sham_3	UAC_1	UAC_2	UAC_3	Fold change	Log2FC
TRIM59	9.85809	10.419	9.97053	23.5953	26.0287	17.426	2.21671	1.14842
USP32	2.91272	4.00104	4.61883	8.29875	7.95279	7.50295	2.05977	1.04248
USP15	6.60274	8.49915	8.47039	16.0662	14.1674	13.3435	1.84866	0.886477
USP37	1.66877	2.90727	2.90944	5.10188	4.39488	3.84552	1.78242	0.833839
DTX3L	1.61546	2.00929	1.99339	2.99165	3.39373	3.37823	1.73787	0.79732
HERC1	3.6871	3.57356	4.57443	7.00502	6.01277	5.85698	1.59482	0.673389
USP1	12.6798	16.0946	12.8769	23.6402	21.9323	18.4374	1.5368	0.619932
USP54	2.54381	1.99014	2.81662	4.25137	3.38196	3.10935	1.46148	0.547426
