# Supplementary material for: USP32 promotes temporomandibular joint osteoarthritis by modulating PKM2 stability and glycolytic metabolism in chondrocytes
Source: Cell Death Dis. 2025 Nov 3;16(1):781. doi: 10.1038/s41419-025-08053-6 (PMC12583448; doi:10.1038/s41419-025-08053-6)
Supplement: Supplementary file 11 — Supplementary Table 2 [file 41419_2025_8053_MOESM11_ESM.xlsx]

## Sheet: Sheet1
Table 2 Identification of top 5 metobolic gene binding to USP32
Protein name	Molecular mass(kDa)	Number of peptide sequenced	Sequence coverage(%)
Pkm2	57.625	5	11.1
Eno1	47.075	4	10.2
C1qbp	30.94	1	7.2
Slc25a38	35.23	1	1.8
slc25a4	32.904	2	1.3
