# Supplementary material for: USP32 promotes temporomandibular joint osteoarthritis by modulating PKM2 stability and glycolytic metabolism in chondrocytes
Source: Cell Death Dis. 2025 Nov 3;16(1):781. doi: 10.1038/s41419-025-08053-6 (PMC12583448; doi:10.1038/s41419-025-08053-6)
Supplement: Supplementary file 12 — Supplementary Table 3 [file 41419_2025_8053_MOESM12_ESM.xlsx]

## Sheet: Sheet1
Table 3 Sense and antisense sequences of siRNA targeting USP32
siUSP32		Sequence(5'-3')
siUSP32-1	sense	GACGGUAAAGUCCCAGAUA(dT)(dT)
	antisense	UAUCUGGGACUUUACCGUC(dT)(dT)
siUSP32-2	sense	GGAUCUAUCAGACAUUGUA(dT)(dT)
	antisense	UACAAUGUCUGAUAGAUCC(dT)(dT)
siUSP32-3	sense	GAAGUUCGCAACAAAGAUA(dT)(dT)
	antisense	UAUCUUUGUUGCGAACUUC(dT)(dT)
