# Supplementary material for: USP32 promotes temporomandibular joint osteoarthritis by modulating PKM2 stability and glycolytic metabolism in chondrocytes
Source: Cell Death Dis. 2025 Nov 3;16(1):781. doi: 10.1038/s41419-025-08053-6 (PMC12583448; doi:10.1038/s41419-025-08053-6)
Supplement: Supplementary file 13 — Supplementary Table 4 [file 41419_2025_8053_MOESM13_ESM.xlsx]

## Sheet: Sheet1
Table 4 Sense and antisense sequences of siRNA targeting PKM2
siPKM2		Sequence(5'-3')
siPKM2-1	sense	AUGAUCUUGAUGUUCUUGC(dT)(dT)
R25630-*siPKM2-1	antisense	GCAAGAACAUCAAGAUCAU(dT)(dT)
siPKM2-2	sense	GCAGCAAGAUCUACGUGGA(dT)(dT)
R25630-*siPKM2-2	antisense	UCCACGUAGAUCUUGCUGC(dT)(dT)
siPKM2-3	sense	GAAGAUGAUGAUUGGACGA(dT)(dT)
R25630-*siPKM2-3	antisense	UCGUCCAAUCAUCAUCUUC(dT)(dT)
