# Supplementary material for: USP32 promotes temporomandibular joint osteoarthritis by modulating PKM2 stability and glycolytic metabolism in chondrocytes
Source: Cell Death Dis. 2025 Nov 3;16(1):781. doi: 10.1038/s41419-025-08053-6 (PMC12583448; doi:10.1038/s41419-025-08053-6)
Supplement: Supplementary file 14 — Supplementary Table 5 [file 41419_2025_8053_MOESM14_ESM.xlsx]

## Sheet: Sheet1
Table 5 PCR primers used in the study
Gene	Forward primer	Reverse primer
ACAN	TCCGCTGGTCTGATGGACAC	CCAGATCATCACTACGCAGTCCTC
COL2A1	TCATCGCCACGGTCCTACAA	TTGTCACCACGGTCACCTCTG
IL1B	CAGCAGCATCTCGACAAGAG	AAAGAAGGTGCTTGGGTCCT
MMP13	CTTCCTGATGATGACGTTCAAG	GTCACACTTCTCTGGTGTTTTG
ADAMTs5	GGCAAATGTGTGGACAAAACTA	GAGGTGCAGGGTTATTACAATG
BAX	GCTACAGGGTTTCATCCAGGATC	GTTGTCCAGTTCATCGCCAATTC
GAPDH	TGTGTCCGTCGTGGATCTGA	TTGCTGTTGAAGTCGCAGGAG
PKM2	TGTTGCGGTGGCTCTGGATA	CTGCTCCACCCCAAACTTCA
USP32	GCTTTTTCTTGTTGGGTTTGTG	ACTAACAGGAAACACATTTGGC
TRIM59	GGAGATTAACAGACCAGGAAATGC	GGGATTCGCAGAGGTCTCC
USP15	TCCCTCTGCTCCTAATGTGA	AGGCCTGGCTGTTCATTGTT
USP37	TTACAACGGATGCAGGCACA	TCTACCAGTGGTCCCTCCAG
DTX3L	CCCTACGGTGTCCAGAAAGG	GGTTTGGGTGCTCCTTTGTTTG
HERC1	AAGAAATCGGCAGGAGCCAA	GCAAGACAGAGCCATCCCTT
USP1	CAGGGCCATGACCGGATTT	AGGTATGACGCCAGGCATTT
USP54	CTCCTCTTCCCTCCCTGTCA	TCCTCGAAGTTCCTGGGGAT
